# Supplementary material for: Cost-Effectiveness Analysis of HPV Extended versus Partial Genotyping for Cervical Cancer Screening in Singapore
Source: Cancers (Basel). 2023 Mar 16;15(6):1812. doi: 10.3390/cancers15061812 (PMC10046888; doi:10.3390/cancers15061812)
Supplement: Supplementary file 1 [file cancers-15-01812-s001.zip]

Archive with 1 entries (1 files):
- cancers-2234307-supplementary.pdf
